# Supplementary material for: Potential Networks Regulated by MSCs in Acute-On-Chronic Liver Failure: Exosomal miRNAs and Intracellular Target Genes
Source: Front Genet. 2021 Apr 23;12:650536. doi: 10.3389/fgene.2021.650536 (PMC8102832; doi:10.3389/fgene.2021.650536)
Supplement: Supplementary file 2 [file Table_1.csv]

miRNA	NC_RPM	ACLF_RPM	hBMSC+ACLF_RPM
mmu-let-7a-1-3p	65.83598534	68.87375753	59.78286862
mmu-let-7a-5p	2141.188816	2373.01401	8261.992443
mmu-let-7b-3p	15.19291969	17.21843938	107.6091635
mmu-let-7b-5p	5510.978404	3692.572591	2068.487254
mmu-let-7c-2-3p	75.96459847	70.4390702	23.91314745
mmu-let-7c-5p	11886.94037	6755.889489	3168.492037
mmu-let-7d-3p	1735.031429	943.8835407	6026.113157
mmu-let-7d-5p	1881.896319	1123.894498	956.5258979
mmu-let-7e-3p	22.28294888	23.47969007	59.78286862
mmu-let-7e-5p	351.4628756	214.447836	191.3051796
mmu-let-7f-1-3p	17.21864232	14.08781404	23.91314745
mmu-let-7f-5p	7517.456665	9740.940753	11167.43986
mmu-let-7g-5p	11985.18792	13643.26524	8250.03587
mmu-let-7i-3p	4.051445252	17.21843938	0
mmu-let-7i-5p	9527.986371	13729.35744	4411.975704
mmu-let-7k	109.3890218	162.7925178	0
mmu-miR-100-5p	1224.549327	2490.41246	12410.92353
mmu-miR-101a-3p	691.7842767	1029.975738	1901.095222
mmu-miR-101b-3p	91.15751817	226.9703373	35.86972117
mmu-miR-103-3p	302.8455326	383.5016044	717.3944235
mmu-miR-106b-3p	979.4368896	281.7562808	346.740638
mmu-miR-106b-5p	268.4082479	273.9297175	47.8262949
mmu-miR-107-3p	80.01604372	131.4862644	71.73944235
mmu-miR-10a-3p	14.18005838	217.5784613	310.8709168
mmu-miR-10a-5p	658.3598534	12602.33232	22406.61916
mmu-miR-10b-5p	122.5562189	262.9725288	645.6549811
mmu-miR-1187	11.14147444	3.130625342	0
mmu-miR-1188-5p	12.15433576	7.826563356	0
mmu-miR-1195	23.2958102	37.56750411	23.91314745
mmu-miR-1198-5p	785.9803789	561.947249	801.0904395
mmu-miR-1199-5p	10.12861313	0	0
mmu-miR-122-3p	16.20578101	12.52250137	11.95657372
mmu-miR-1224-5p	97.23468604	117.3984503	0
mmu-miR-122-5p	255361.5814	142424.6693	465385.7191
mmu-miR-124-3p	12.15433576	3.130625342	0
mmu-miR-1249-3p	2.025722626	3.130625342	0
mmu-miR-125a-3p	298.7940873	189.4028332	263.0446219
mmu-miR-125a-5p	2222.217721	2520.153401	7759.816347
mmu-miR-125b-1-3p	243.0867151	862.4872818	107.6091635
mmu-miR-125b-2-3p	153.9549196	245.7540894	71.73944235
mmu-miR-125b-5p	2936.284946	5785.395633	2642.402793
mmu-miR-126a-3p	51.65592696	2925.569382	1375.005978
mmu-miR-126a-5p	3.038583939	140.8781404	119.5657372
mmu-miR-127-3p	88.11893423	1197.464193	167.3920321
mmu-miR-128-3p	717.1058096	513.4225562	753.2641446
mmu-miR-1291	23.2958102	12.52250137	11.95657372
mmu-miR-129-1-3p	11.14147444	0	0
mmu-miR-129-2-3p	69.88743059	23.47969007	11.95657372
mmu-miR-129-5p	351.4628756	145.5740784	358.6972117
mmu-miR-1306-5p	14.18005838	6.261250685	0
mmu-miR-130a-3p	337.2828172	236.3622134	131.522311
mmu-miR-130b-3p	20.25722626	23.47969007	0
mmu-miR-130b-5p	5.064306565	4.695938014	11.95657372
mmu-miR-132-3p	146.8648904	469.5938014	35.86972117
mmu-miR-132-5p	2.025722626	23.47969007	0
mmu-miR-134-3p	2.025722626	26.61031541	0
mmu-miR-134-5p	106.3504379	1261.642013	95.65258979
mmu-miR-136-3p	0	25.04500274	0
mmu-miR-138-5p	7.090029191	18.78375205	0
mmu-miR-139-3p	5.064306565	15.65312671	23.91314745
mmu-miR-139-5p	29.37297808	272.3644048	334.7840643
mmu-miR-140-3p	727.2344227	1552.79017	1183.700799
mmu-miR-140-5p	16.20578101	29.74094075	23.91314745
mmu-miR-142a-3p	3.038583939	15.65312671	0
mmu-miR-142a-5p	7.090029191	284.8869062	35.86972117
mmu-miR-143-3p	1137.443254	14166.07967	2750.011957
mmu-miR-143-5p	0	21.9143774	11.95657372
mmu-miR-145a-3p	14.18005838	331.8462863	119.5657372
mmu-miR-145a-5p	16.20578101	175.3150192	0
mmu-miR-146a-5p	4018.020828	11893.24568	8142.426706
mmu-miR-146b-3p	2.025722626	28.17562808	0
mmu-miR-146b-5p	177.2507298	716.9132034	47.8262949
mmu-miR-147-3p	15.19291969	14.08781404	0
mmu-miR-148a-3p	64469.63543	59403.61587	77681.85949
mmu-miR-148a-5p	56.72023353	129.9209517	71.73944235
mmu-miR-148b-3p	1202.266378	900.0547859	705.4378497
mmu-miR-148b-5p	32.41156201	25.04500274	0
mmu-miR-149-3p	16.20578101	18.78375205	0
mmu-miR-149-5p	62.7974014	129.9209517	35.86972117
mmu-miR-151-3p	3115.561399	2380.840573	1482.615142
mmu-miR-151-5p	40.51445252	144.0087658	35.86972117
mmu-miR-152-3p	2404.532757	10705.17336	1757.616337
mmu-miR-152-5p	36.46300727	39.13281678	11.95657372
mmu-miR-154-5p	2.025722626	26.61031541	0
mmu-miR-155-5p	195.4822334	34.43687877	11.95657372
mmu-miR-15a-5p	21.27008757	50.09000548	0
mmu-miR-15b-3p	16.20578101	4.695938014	11.95657372
mmu-miR-15b-5p	84.06748898	62.61250685	11.95657372
mmu-miR-16-5p	741.4144811	410.1119199	155.4354584
mmu-miR-17-3p	11.14147444	31.30625342	0
mmu-miR-17-5p	686.7199702	489.9428661	789.1338658
mmu-miR-181a-1-3p	9.115751817	3.130625342	23.91314745
mmu-miR-181a-5p	2638.50372	1616.967989	95.65258979
mmu-miR-181b-5p	2042.941268	622.9944431	47.8262949
mmu-miR-181c-5p	11.14147444	6.261250685	0
mmu-miR-181d-5p	208.6494305	37.56750411	35.86972117
mmu-miR-182-3p	18.23150363	3.130625342	0
mmu-miR-182-5p	25247.59395	4040.072004	729.3509972
mmu-miR-183-5p	9736.635801	1678.015184	550.0023913
mmu-miR-1839-3p	12.15433576	17.21843938	0
mmu-miR-1839-5p	2628.375107	2750.254363	1757.616337
mmu-miR-1843a-3p	33.42442333	54.78594349	47.8262949
mmu-miR-1843a-5p	454.7747295	403.8506692	131.522311
mmu-miR-1843b-5p	307.9098391	421.0691086	83.69601607
mmu-miR-184-3p	10.12861313	23.47969007	11.95657372
mmu-miR-185-3p	9.115751817	28.17562808	11.95657372
mmu-miR-185-5p	4294.531967	1483.916412	1111.961356
mmu-miR-186-5p	1173.906262	350.6300384	573.9155388
mmu-miR-187-3p	49.63020433	10.9571887	0
mmu-miR-188-5p	18.23150363	7.826563356	0
mmu-miR-1892	23.2958102	48.52469281	11.95657372
mmu-miR-1895	8.102890504	21.9143774	0
mmu-miR-18a-3p	25.32153282	7.826563356	35.86972117
mmu-miR-18a-5p	21.27008757	12.52250137	0
mmu-miR-1900	23.2958102	26.61031541	11.95657372
mmu-miR-1901	7.090029191	15.65312671	0
mmu-miR-1902	12.15433576	3.130625342	0
mmu-miR-191-3p	31.3987007	14.08781404	0
mmu-miR-191-5p	8625.526941	5057.525241	7544.59802
mmu-miR-192-3p	23.2958102	3.130625342	0
mmu-miR-192-5p	18031.96995	15424.59106	29520.78053
mmu-miR-1930-5p	13.16719707	1.565312671	0
mmu-miR-1931	5.064306565	25.04500274	0
mmu-miR-1934-3p	11.14147444	39.13281678	0
mmu-miR-1938	96.22182473	154.9659544	0
mmu-miR-193a-3p	13.16719707	9.391876027	0
mmu-miR-193a-5p	27.34725545	25.04500274	95.65258979
mmu-miR-193b-3p	262.3310801	68.87375753	23.91314745
mmu-miR-194-2-3p	19.24436495	50.09000548	35.86972117
mmu-miR-1943-5p	54.6945109	18.78375205	239.1314745
mmu-miR-1945	75.96459847	28.17562808	23.91314745
mmu-miR-194-5p	12063.17824	4741.332081	1697.833469
mmu-miR-1947-5p	21.27008757	6.261250685	11.95657372
mmu-miR-1956	6.077167878	36.00219144	23.91314745
mmu-miR-1957a	22.28294888	68.87375753	0
mmu-miR-195a-5p	5.064306565	15.65312671	0
mmu-miR-1961	169.1478393	720.0438288	0
mmu-miR-1964-3p	83.05462766	23.47969007	406.5235066
mmu-miR-196a-5p	4.051445252	3.130625342	95.65258979
mmu-miR-196b-5p	1.012861313	0	0
mmu-miR-1981-5p	258.2796348	61.04719418	334.7840643
mmu-miR-1983	179.2764524	92.3534476	23.91314745
mmu-miR-199a-3p	96.22182473	2643.813102	418.4800803
mmu-miR-199a-5p	41.52731383	226.9703373	454.3498015
mmu-miR-199b-3p	81.02890504	2703.294983	490.2195227
mmu-miR-19a-3p	68.87456928	23.47969007	59.78286862
mmu-miR-19b-3p	391.9773281	165.9231431	71.73944235
mmu-miR-1a-3p	11.14147444	17.21843938	107.6091635
mmu-miR-200a-3p	52.66878827	40.69812945	0
mmu-miR-200b-3p	167.1221166	114.267825	11.95657372
mmu-miR-200b-5p	10.12861313	4.695938014	0
mmu-miR-200c-3p	10.12861313	31.30625342	11.95657372
mmu-miR-203-3p	367.6686566	489.9428661	322.8274906
mmu-miR-206-3p	1307.603955	15.65312671	11.95657372
mmu-miR-208a-5p	12.15433576	50.09000548	0
mmu-miR-20a-5p	1823.150363	1091.022932	2343.48845
mmu-miR-210-3p	20.25722626	500.9000548	23.91314745
mmu-miR-212-3p	13.16719707	31.30625342	11.95657372
mmu-miR-2136	3.038583939	21.9143774	0
mmu-miR-2137	773.8260431	2534.241215	5416.327897
mmu-miR-214-3p	18.23150363	288.0175315	71.73944235
mmu-miR-214-5p	2.025722626	14.08781404	0
mmu-miR-215-5p	38.48872989	133.0515771	107.6091635
mmu-miR-216a-3p	1.012861313	26.61031541	0
mmu-miR-217-5p	5.064306565	31.30625342	0
mmu-miR-218-5p	52.66878827	352.195351	0
mmu-miR-219a-2-3p	5.064306565	18.78375205	0
mmu-miR-21a-3p	49.63020433	92.3534476	107.6091635
mmu-miR-21a-5p	126020.2046	125149.8787	43163.23114
mmu-miR-21c	121.5433576	162.7925178	0
mmu-miR-221-3p	5407.66655	6341.081631	2211.966139
mmu-miR-221-5p	34.43728464	51.65531815	23.91314745
mmu-miR-222-3p	960.1925247	726.3050794	83.69601607
mmu-miR-222-5p	36.46300727	12.52250137	35.86972117
mmu-miR-223-5p	4.051445252	46.95938014	11.95657372
mmu-miR-22-3p	12695.2037	35795.57017	39420.82357
mmu-miR-224-5p	205.6108465	547.8594349	47.8262949
mmu-miR-22-5p	798.1347146	702.8253894	191.3051796
mmu-miR-23a-3p	11081.71563	8700.007827	2761.96853
mmu-miR-23a-5p	10.12861313	1.565312671	23.91314745
mmu-miR-23b-3p	1391.671444	2180.480551	203.2617533
mmu-miR-24-1-5p	26.33439414	29.74094075	0
mmu-miR-24-2-5p	2435.931458	2537.37184	466.3063752
mmu-miR-24-3p	33340.35584	50158.87924	11334.83189
mmu-miR-25-3p	23326.19604	12113.95476	8190.253001
mmu-miR-25-5p	11.14147444	3.130625342	0
mmu-miR-26a-5p	1522.330553	2113.172106	2367.401597
mmu-miR-26b-5p	640.1283498	469.5938014	47.8262949
mmu-miR-27a-3p	10859.899	10357.67395	1028.26534
mmu-miR-27a-5p	24.30867151	25.04500274	11.95657372
mmu-miR-27b-3p	39096.44668	40690.30289	4340.236262
mmu-miR-27b-5p	23.2958102	6.261250685	0
mmu-miR-28a-3p	3312.056493	760.7419582	1877.182075
mmu-miR-28a-5p	577.3309484	527.5103702	47.8262949
mmu-miR-296-3p	486.1734302	134.6168897	179.3486059
mmu-miR-298-5p	822.4433861	142.4434531	47.8262949
mmu-miR-299a-3p	3.038583939	45.39406746	11.95657372
mmu-miR-29a-3p	12128.00136	11926.11724	4328.279688
mmu-miR-29b-3p	420.3374449	576.035063	131.522311
mmu-miR-29c-3p	172.1864232	277.0603428	35.86972117
mmu-miR-300-3p	18.23150363	388.1975425	23.91314745
mmu-miR-3057-5p	59.75881746	23.47969007	95.65258979
mmu-miR-3066-5p	21.27008757	34.43687877	0
mmu-miR-3068-3p	43.55303646	79.83094623	11.95657372
mmu-miR-3068-5p	11.14147444	48.52469281	23.91314745
mmu-miR-3072-5p	20.25722626	29.74094075	0
mmu-miR-3077-5p	22.28294888	46.95938014	0
mmu-miR-3087-5p	217.7651823	316.1931596	298.9143431
mmu-miR-3099-3p	31.3987007	1.565312671	0
mmu-miR-30a-3p	2714.468319	1803.240197	609.7852599
mmu-miR-30a-5p	11851.49022	12037.25444	2128.270123
mmu-miR-30b-3p	11.14147444	10.9571887	0
mmu-miR-30b-5p	639.1154885	554.1206856	59.78286862
mmu-miR-30c-2-3p	23.2958102	62.61250685	0
mmu-miR-30c-5p	4104.11404	1297.644204	872.8298819
mmu-miR-30d-3p	11.14147444	7.826563356	0
mmu-miR-30d-5p	10938.90218	12444.23574	4232.627098
mmu-miR-30e-3p	213.713737	305.2359709	23.91314745
mmu-miR-30e-5p	529.7264667	513.4225562	23.91314745
mmu-miR-3102-5p	43.55303646	1.565312671	0
mmu-miR-3105-3p	15.19291969	1.565312671	0
mmu-miR-31-3p	49.63020433	6.261250685	0
mmu-miR-3154	1459.533152	1386.867027	35.86972117
mmu-miR-31-5p	1210.369269	1269.468576	119.5657372
mmu-miR-320-3p	1144.533284	555.6859983	10462.00201
mmu-miR-322-3p	156.9935035	1178.680441	394.5669329
mmu-miR-323-3p	5.064306565	29.74094075	23.91314745
mmu-miR-324-3p	16.20578101	9.391876027	0
mmu-miR-324-5p	11.14147444	17.21843938	0
mmu-miR-32-5p	84.06748898	29.74094075	11.95657372
mmu-miR-326-3p	16.20578101	67.30844486	35.86972117
mmu-miR-328-3p	347.4114303	572.9044377	1984.791238
mmu-miR-328-5p	12.15433576	28.17562808	0
mmu-miR-329-3p	2.025722626	21.9143774	0
mmu-miR-330-3p	56.72023353	53.22063082	191.3051796
mmu-miR-330-5p	86.0932116	25.04500274	23.91314745
mmu-miR-331-5p	28.36011676	15.65312671	11.95657372
mmu-miR-335-3p	25.32153282	31.30625342	215.218327
mmu-miR-335-5p	56.72023353	173.7497065	430.4366541
mmu-miR-337-5p	6.077167878	36.00219144	0
mmu-miR-338-5p	7.090029191	40.69812945	47.8262949
mmu-miR-339-3p	22.28294888	26.61031541	47.8262949
mmu-miR-339-5p	71.91315322	43.82875479	35.86972117
mmu-miR-340-5p	1120.224612	918.838538	657.6115548
mmu-miR-341-3p	16.20578101	59.48188151	0
mmu-miR-341-5p	196.4950947	228.53565	0
mmu-miR-342-3p	250.1767443	450.8100493	167.3920321
mmu-miR-342-5p	8.102890504	18.78375205	0
mmu-miR-344-3p	90.14465685	48.52469281	0
mmu-miR-344d-3p	1967.989531	189.4028332	35.86972117
mmu-miR-345-3p	88.11893423	48.52469281	23.91314745
mmu-miR-345-5p	19.24436495	9.391876027	0
mmu-miR-346-3p	13.16719707	17.21843938	0
mmu-miR-3473a	41.52731383	64.17781952	0
mmu-miR-3473b	13428.51529	21137.98231	203.2617533
mmu-miR-3473c	49.63020433	208.1865853	0
mmu-miR-3473e	13336.34491	20912.57729	167.3920321
mmu-miR-3473f	9.115751817	25.04500274	11.95657372
mmu-miR-34a-5p	126.6076641	56.35125616	0
mmu-miR-34b-3p	112.4276057	247.3194021	11.95657372
mmu-miR-34c-3p	149.9034743	311.4972216	0
mmu-miR-34c-5p	216.752321	472.7244267	71.73944235
mmu-miR-350-3p	40.51445252	4.695938014	0
mmu-miR-351-3p	5.064306565	53.22063082	11.95657372
mmu-miR-351-5p	49.63020433	356.891289	466.3063752
mmu-miR-3535	428.4403354	732.5663301	263.0446219
mmu-miR-361-3p	496.3020433	118.963763	753.2641446
mmu-miR-361-5p	432.4917806	336.5422243	119.5657372
mmu-miR-3620-5p	22.28294888	34.43687877	0
mmu-miR-362-3p	52.66878827	87.65750959	0
mmu-miR-362-5p	9.115751817	17.21843938	0
mmu-miR-365-3p	54.6945109	25.04500274	59.78286862
mmu-miR-369-3p	5.064306565	48.52469281	11.95657372
mmu-miR-370-3p	30.38583939	275.4950301	23.91314745
mmu-miR-374b-5p	248.1510217	31.30625342	35.86972117
mmu-miR-375-5p	12.15433576	1.565312671	0
mmu-miR-376a-3p	0	20.34906473	0
mmu-miR-376b-3p	8.102890504	36.00219144	0
mmu-miR-376c-3p	1.012861313	25.04500274	0
mmu-miR-378a-3p	3125.690012	18793.14393	15842.46018
mmu-miR-378a-5p	13.16719707	7.826563356	11.95657372
mmu-miR-378b	48.61734302	234.7969007	251.0880482
mmu-miR-378c	703.9386125	4080.770134	2773.925104
mmu-miR-379-5p	39.50159121	1152.070126	59.78286862
mmu-miR-380-3p	8.102890504	26.61031541	0
mmu-miR-381-3p	66.84884665	305.2359709	35.86972117
mmu-miR-382-5p	47.60448171	488.3775534	35.86972117
mmu-miR-3960	9.115751817	26.61031541	11.95657372
mmu-miR-3963	33.42442333	178.4456445	35.86972117
mmu-miR-409-3p	30.38583939	248.8847147	119.5657372
mmu-miR-410-3p	16.20578101	133.0515771	11.95657372
mmu-miR-411-3p	4.051445252	12.52250137	11.95657372
mmu-miR-411-5p	3.038583939	34.43687877	0
mmu-miR-421-3p	64.82312403	7.826563356	11.95657372
mmu-miR-423-3p	2952.490727	1812.632073	5535.893634
mmu-miR-423-5p	2919.066304	876.5750959	7209.813956
mmu-miR-425-3p	8.102890504	28.17562808	0
mmu-miR-425-5p	612.7810943	363.1525397	35.86972117
mmu-miR-429-3p	38.48872989	12.52250137	0
mmu-miR-431-5p	4.051445252	29.74094075	0
mmu-miR-433-3p	7.090029191	145.5740784	35.86972117
mmu-miR-434-3p	43.55303646	1014.322611	23.91314745
mmu-miR-434-5p	48.61734302	275.4950301	0
mmu-miR-450a-5p	7.090029191	50.09000548	11.95657372
mmu-miR-450b-3p	7.090029191	29.74094075	11.95657372
mmu-miR-451a	19.24436495	125.2250137	71.73944235
mmu-miR-455-5p	108.3761605	18.78375205	11.95657372
mmu-miR-465c-5p	12.15433576	17.21843938	0
mmu-miR-466a-3p	37.47586858	1.565312671	11.95657372
mmu-miR-466d-3p	30.38583939	6.261250685	0
mmu-miR-466e-3p	12.15433576	1.565312671	0
mmu-miR-466g	22.28294888	6.261250685	0
mmu-miR-466i-3p	21.27008757	1.565312671	0
mmu-miR-466i-5p	14.18005838	29.74094075	23.91314745
mmu-miR-467a-5p	10.12861313	4.695938014	0
mmu-miR-467d-3p	11.14147444	0	11.95657372
mmu-miR-470-5p	1.012861313	15.65312671	0
mmu-miR-484	1233.665079	832.7463411	1566.311158
mmu-miR-485-5p	0	17.21843938	0
mmu-miR-486a-5p	31.3987007	100.180011	908.699603
mmu-miR-486b-5p	37.47586858	120.5290757	729.3509972
mmu-miR-493-5p	0	12.52250137	0
mmu-miR-494-3p	15.19291969	70.4390702	0
mmu-miR-495-3p	35.45014595	108.0065743	0
mmu-miR-496a-3p	1.012861313	34.43687877	0
mmu-miR-500-3p	59.75881746	122.0943884	35.86972117
mmu-miR-501-3p	830.5462766	649.6047586	1243.483667
mmu-miR-503-3p	17.21864232	78.26563356	95.65258979
mmu-miR-503-5p	18.23150363	108.0065743	23.91314745
mmu-miR-504-3p	59.75881746	78.26563356	71.73944235
mmu-miR-504-5p	29.37297808	1.565312671	11.95657372
mmu-miR-5099	212.7008757	216.0131486	0
mmu-miR-5100	128.6333867	43.82875479	11.95657372
mmu-miR-5104	6.077167878	25.04500274	23.91314745
mmu-miR-5106	31.3987007	10.9571887	11.95657372
mmu-miR-5110	19.24436495	61.04719418	0
mmu-miR-511-3p	1.012861313	147.1393911	47.8262949
mmu-miR-5119	17.21864232	56.35125616	0
mmu-miR-5121	16.20578101	159.6618925	0
mmu-miR-5122	4.051445252	34.43687877	0
mmu-miR-5126	619.8711235	1796.978947	143.4788847
mmu-miR-5128	25.32153282	67.30844486	0
mmu-miR-5130	29.37297808	39.13281678	35.86972117
mmu-miR-5131	30.38583939	12.52250137	23.91314745
mmu-miR-532-3p	35.45014595	46.95938014	0
mmu-miR-532-5p	3703.02096	2718.94811	1972.834664
mmu-miR-541-5p	99.26040867	704.390702	71.73944235
mmu-miR-542-3p	18.23150363	97.04938561	23.91314745
mmu-miR-543-3p	5.064306565	26.61031541	23.91314745
mmu-miR-5621-5p	132.684832	150.2700164	0
mmu-miR-5627-3p	56.72023353	26.61031541	0
mmu-miR-5627-5p	60.77167878	54.78594349	0
mmu-miR-574-3p	112.4276057	222.2743993	11.95657372
mmu-miR-574-5p	66.84884665	73.56969555	71.73944235
mmu-miR-582-3p	64.82312403	26.61031541	0
mmu-miR-598-3p	121.5433576	56.35125616	23.91314745
mmu-miR-615-3p	7.090029191	18.78375205	47.8262949
mmu-miR-615-5p	2132.073064	377.2403538	0
mmu-miR-6236	2298.182319	3443.687877	0
mmu-miR-6237	5.064306565	109.571887	0
mmu-miR-6239	175.2250071	317.7584723	23.91314745
mmu-miR-6240	70.90029191	106.4412616	0
mmu-miR-6244	12.15433576	4.695938014	0
mmu-miR-6343	48.61734302	147.1393911	11.95657372
mmu-miR-6361	0	18.78375205	0
mmu-miR-6364	28.36011676	12.52250137	0
mmu-miR-6366	19.24436495	78.26563356	0
mmu-miR-6367	128.6333867	648.0394459	11.95657372
mmu-miR-6369	716.0929483	325.5850356	0
mmu-miR-6392-5p	47.60448171	40.69812945	0
mmu-miR-6406	3931.927617	8726.618142	275.0011957
mmu-miR-6414	5.064306565	68.87375753	0
mmu-miR-652-3p	202.5722626	289.5828442	11.95657372
mmu-miR-6538	195.4822334	568.2084996	35.86972117
mmu-miR-6539	3.038583939	34.43687877	11.95657372
mmu-miR-654-3p	0	0	11.95657372
mmu-miR-664-3p	29.37297808	17.21843938	23.91314745
mmu-miR-664-5p	27.34725545	10.9571887	107.6091635
mmu-miR-665-3p	5.064306565	18.78375205	0
mmu-miR-666-5p	4.051445252	31.30625342	0
mmu-miR-667-3p	2.025722626	15.65312671	0
mmu-miR-667-5p	2.025722626	18.78375205	0
mmu-miR-668-3p	53.68164959	190.9681459	23.91314745
mmu-miR-669a-3p	191.4307881	15.65312671	0
mmu-miR-669a-5p	27.34725545	10.9571887	0
mmu-miR-669c-5p	603.6653425	51.65531815	23.91314745
mmu-miR-669f-3p	19.24436495	1.565312671	11.95657372
mmu-miR-669h-5p	12.15433576	1.565312671	0
mmu-miR-669o-3p	176.2378685	21.9143774	0
mmu-miR-669p-5p	26.33439414	6.261250685	0
mmu-miR-671-3p	32.41156201	40.69812945	95.65258979
mmu-miR-671-5p	87.10607291	170.6190812	11.95657372
mmu-miR-672-5p	119.5176349	15.65312671	0
mmu-miR-673-3p	25.32153282	126.7903264	11.95657372
mmu-miR-673-5p	5.064306565	23.47969007	0
mmu-miR-674-3p	1119.211751	1667.057995	1243.483667
mmu-miR-674-5p	98.24754736	101.7453236	11.95657372
mmu-miR-676-3p	65.83598534	23.47969007	23.91314745
mmu-miR-676-5p	42.54017514	6.261250685	11.95657372
mmu-miR-686	11.14147444	14.08781404	0
mmu-miR-6899-5p	1.012861313	39.13281678	0
mmu-miR-690	19.24436495	62.61250685	11.95657372
mmu-miR-6904-5p	10.12861313	7.826563356	0
mmu-miR-6909-5p	7.090029191	34.43687877	0
mmu-miR-6914-5p	11.14147444	32.8715661	0
mmu-miR-6921-5p	26.33439414	70.4390702	0
mmu-miR-6931-5p	32.41156201	164.3578305	11.95657372
mmu-miR-6935-5p	20.25722626	53.22063082	0
mmu-miR-6937-5p	924.7423787	7997.182437	227.1749008
mmu-miR-6940-5p	8.102890504	17.21843938	0
mmu-miR-6941-5p	3209.757501	2352.664945	0
mmu-miR-6944-5p	7.090029191	28.17562808	0
mmu-miR-6959-5p	12.15433576	1.565312671	0
mmu-miR-6970-5p	39.50159121	180.0109572	11.95657372
mmu-miR-6971-3p	2.025722626	45.39406746	0
mmu-miR-6981-5p	2.025722626	17.21843938	0
mmu-miR-6982-5p	65.83598534	48.52469281	0
mmu-miR-6997-5p	14.18005838	6.261250685	0
mmu-miR-700-3p	59.75881746	118.963763	11.95657372
mmu-miR-7011-5p	13.16719707	9.391876027	0
mmu-miR-7014-5p	325.1284815	137.7475151	0
mmu-miR-7021-5p	33.42442333	46.95938014	0
mmu-miR-7023-5p	90.14465685	26.61031541	0
mmu-miR-7028-3p	9.115751817	18.78375205	0
mmu-miR-7033-5p	60.77167878	23.47969007	0
mmu-miR-7036a-5p	13.16719707	46.95938014	11.95657372
mmu-miR-7044-5p	2.025722626	21.9143774	0
mmu-miR-7045-5p	16.20578101	31.30625342	0
mmu-miR-7047-5p	860.932116	7644.987086	394.5669329
mmu-miR-7054-5p	10.12861313	10.9571887	11.95657372
mmu-miR-7056-5p	34.43728464	21.9143774	0
mmu-miR-7059-5p	201.5594013	187.8375205	0
mmu-miR-706	9.115751817	15.65312671	0
mmu-miR-7060-5p	0	15.65312671	0
mmu-miR-7063-5p	17.21864232	18.78375205	11.95657372
mmu-miR-7081-5p	54.6945109	118.963763	0
mmu-miR-7083-5p	6.077167878	25.04500274	0
mmu-miR-708-3p	5.064306565	39.13281678	0
mmu-miR-7084-3p	12.15433576	26.61031541	0
mmu-miR-7087-3p	13.16719707	59.48188151	0
mmu-miR-709	37.47586858	42.26344212	0
mmu-miR-711	194.4693721	192.5334586	71.73944235
mmu-miR-712-5p	65.83598534	9.391876027	0
mmu-miR-714	45.57875908	39.13281678	0
mmu-miR-7220-5p	138.7619999	75.13500822	23.91314745
mmu-miR-7225-3p	2.025722626	50.09000548	0
mmu-miR-7230-5p	3.038583939	18.78375205	0
mmu-miR-7237-3p	7.090029191	54.78594349	0
mmu-miR-7240-5p	65.83598534	189.4028332	0
mmu-miR-744-3p	9.115751817	18.78375205	0
mmu-miR-744-5p	1231.639357	876.5750959	442.3932278
mmu-miR-762	8.102890504	23.47969007	0
mmu-miR-7648-3p	121.5433576	887.5322846	0
mmu-miR-7648-5p	13.16719707	28.17562808	0
mmu-miR-7649-3p	17.21864232	73.56969555	0
mmu-miR-7649-5p	19.24436495	32.8715661	0
mmu-miR-7653-5p	10.12861313	7.826563356	0
mmu-miR-7658-5p	58.74595615	17.21843938	0
mmu-miR-767	149.9034743	727.8703921	11.95657372
mmu-miR-7676-3p	5.064306565	28.17562808	0
mmu-miR-7677-5p	13.16719707	7.826563356	0
mmu-miR-7684-3p	14.18005838	95.48407294	0
mmu-miR-7686-5p	15.19291969	20.34906473	0
mmu-miR-7688-5p	35.45014595	0	0
mmu-miR-770-3p	3.038583939	46.95938014	0
mmu-miR-7a-1-3p	11.14147444	3.130625342	0
mmu-miR-7a-5p	402.1059412	936.0569774	944.5693242
mmu-miR-802-3p	7.090029191	23.47969007	11.95657372
mmu-miR-802-5p	13.16719707	4.695938014	23.91314745
mmu-miR-8099	9.115751817	18.78375205	0
mmu-miR-8103	0	26.61031541	0
mmu-miR-8105	15.19291969	117.3984503	0
mmu-miR-8109	18.23150363	17.21843938	11.95657372
mmu-miR-8113	12.15433576	10.9571887	0
mmu-miR-8116	5.064306565	15.65312671	11.95657372
mmu-miR-8117	35.45014595	92.3534476	0
mmu-miR-8119	140.7877225	247.3194021	11.95657372
mmu-miR-872-3p	10.12861313	4.695938014	0
mmu-miR-872-5p	510.4821017	474.2897394	59.78286862
mmu-miR-92a-3p	1271.140948	468.0284887	1088.048209
mmu-miR-92b-3p	61.78454009	54.78594349	107.6091635
mmu-miR-92b-5p	65.83598534	62.61250685	11.95657372
mmu-miR-93-3p	16.20578101	4.695938014	11.95657372
mmu-miR-93-5p	1908.230714	856.2260311	1052.178488
mmu-miR-9-3p	29.37297808	36.00219144	0
mmu-miR-9-5p	54.6945109	311.4972216	11.95657372
mmu-miR-96-5p	92.17037948	21.9143774	11.95657372
mmu-miR-98-3p	55.70737221	9.391876027	0
mmu-miR-98-5p	173.1992845	306.8012836	71.73944235
mmu-miR-99a-5p	34609.47106	37750.64569	4519.584868
mmu-miR-99b-3p	591.5110068	319.3237849	95.65258979
mmu-miR-99b-5p	8637.681277	6436.565704	4615.237458
